# Supplementary material for: Evaluating hierarchical machine learning approaches to classify biological databases
Source: Brief Bioinform. 2022 Jun 21;23(4):bbac216. doi: 10.1093/bib/bbac216 (PMC9310517; doi:10.1093/bib/bbac216)
Supplement: Supplementary_file_1_bbac216 [file supplementary_file_1_bbac216.xlsx]

## Sheet: Summary
		1º Level		2º Level		3º Level		4º Level
		CATH	BIOLIP	CATH	BIOLIP	CATH	BIOLIP	CATH	BIOLIP
Classes	per level	4	6	26	23	520	32	654	206
	per node	-	-	10	11	46	6	9	23
Samples	mean	7684.25	6087.67	1182.19	1578.52	59	1121.69	46	177.311
	std	6622.29	4838.16	2310.56	2351.38	291	2868.25	509	532.992
	vc	0.861801	0.794748	1.95447	1.48961	4.9322	2.55708	11.0652	3.00598

## Sheet: Level 1
Table 1: Representation of classes in Level 1
	Class	Samples	Number of labels	Representation (%)
C A T H	B	7.349	5	23.91
	C	6.758	21	21.99
	D	16.371	14	53.26
	E	259	1	0.84
B I O L I P	A	8.057	23	2021-06-22
	B	11.026	10	30.19
	C	11.9	13	32.58
	D	2.687	8	7.36
	E	1.45	7	3.97
	F	1.406	6	3.85

## Sheet: Level 2
Table 2: Representation of classes in Level 2
	Class	Samples	Number of labels	Representation (%)			Class	Samples	Number of labels	Representation (%)
C A T H	B	6464	361	21.03		B I O L I P	A	7354	19	20.1336
	C	13	3	0.0422943			B	4424	7	12.1119
	D	3524	118	11.465			C	2935	8	8.03537
	E	502	6	1.63321			D	6425	21	17.5902
	F	5780	250	18.8047			E	3034	7	8.30641
	G	8332	161	27.1074			F	1823	9	4.99097
	H	429	12	1.39571			G	6326	15	17.3192
	I	28	6	0.0910954			H	475	8	1.30044
	J	3165	51	10.297			I	192	3	0.525653
	K	16	1	0.0520545			J	241	4	0.659804
	L	208	18	0.676709			K	422	4	1.15534
	M	14	1	0.0455477			L	44	6	0.120462
	N	205	3	0.666949			M	307	4	0.840497
	O	1474	163	4.79552			N	1457	13	3.98894
	P	31	1	0.100856			O	173	1	0.473635
	Q	18	3	0.0585613			P	96	3	0.262826
	R	1	1	0.00325341			Q	188	5	0.514702
	S	7	1	0.0227739			R	164	4	0.448995
	T	40	1	0.130136			S	1	1	0.00273778
	U	69	1	0.224485			T	21	1	0.0574933
	V	137	1	0.445717			U	3	1	0.00821333
	W	10	1	0.0325341			V	18	1	0.04928
	X	14	1	0.0455477			W	183	1	0.501013
	Y	124	3	0.403423
	Z	131	26	0.426196
	AB	1	1	0.00325341

## Sheet: Level 3
Table 3: Representation of classes in Level 3
	Class	Samples	Number of labels	Representation (%)			Class	Samples	Number of labels	Representation (%)
C A T H	4	16	3	0.0520545		B I O L I P	1	16093	205	44.059
	5	400	102	1.30136			2	3307	38	9.05382
	6	1	1	0.00325341			3	2978	51	8.1531
	7	10	1	0.0325341			4	1449	33	3.96704
	8	293	118	0.953249			5	323	9	0.884302
	9	47	9	0.15291			6	138	8	0.377813
	10	2082	274	6.7736			7	1736	37	4.75278
	11	2	1	0.00650682			8	98	4	0.268302
	12	43	9	0.139897			9	14	2	0.0383289
	14	3	1	0.00976022			10	601	3	1.6454
	15	82	3	0.266779			11	2037	44	5.57685
	16	17	2	0.0553079			12	155	13	0.424355
	18	3	1	0.00976022			13	734	23	2.00953
	19	6	1	0.0195204			14	357	7	0.977386
	20	1618	73	5.26401			15	114	5	0.312106
	21	46	5	0.149657			16	109	5	0.298418
	22	4	1	0.0130136			17	102	13	0.279253
	24	2	1	0.00650682			18	17	1	0.0465422
	25	222	62	0.722257			19	37	5	0.101298
	26	1	1	0.00325341			20	7	1	0.0191644
	27	3	1	0.00976022			21	1610	65	4.40782
	28	82	26	0.266779			22	494	31	1.35246
	29	172	23	0.559586			23	994	26	2.72135
	30	987	109	3.21111			24	557	47	1.52494
	31	13	7	0.0422943			25	129	2	0.353173
	32	1	1	0.00325341			26	113	5	0.309369
	33	26	3	0.0845886			27	203	7	0.555768
	34	6	3	0.0195204			30	4	3	0.0109511
	35	5	1	0.016267			31	27	1	0.0739199
	36	4	3	0.0130136			34	2	1	0.00547555
	37	25	3	0.0813352			98	8	2	0.0219022
	38	5	1	0.016267			99	1347	20	3.68778
	39	33	1	0.107362
	40	2535	382	8.24739
	42	112	6	0.364382
	43	24	2	0.0780818
	44	1	1	0.00325341
	45	17	1	0.0553079
	46	1	1	0.00325341
	47	87	2	0.283046
	49	1	1	0.00325341
	50	5087	363	16.5501
	51	1	1	0.00325341
	54	4	2	0.0130136
	55	3	1	0.00976022
	56	23	8	0.0748284
	58	359	191	1.16797
	59	10	3	0.0325341
	60	150	24	0.488011
	62	1	1	0.00325341
	63	5	1	0.016267
	65	1	1	0.00325341
	66	2	1	0.00650682
	67	5	3	0.016267
	69	3	1	0.00976022
	70	1227	278	3.99193
	75	5	2	0.016267
	76	13	1	0.0422943
	77	5	1	0.016267
	78	2	1	0.00650682
	79	77	4	0.250512
	80	68	5	0.221232
	81	9	3	0.0292807
	82	3	1	0.00976022
	85	6	2	0.0195204
	87	1	1	0.00325341
	89	4	2	0.0130136
	90	56	5	0.182191
	91	26	9	0.0845886
	92	1	1	0.00325341
	93	1	1	0.00325341
	95	1	1	0.00325341
	98	77	11	0.250512
	100	90	3	0.292807
	101	6	1	0.0195204
	105	34	3	0.110616
	109	57	3	0.185444
	110	285	18	0.927221
	120	1260	182	4.09929
	128	168	60	0.546573
	129	131	10	0.426196
	130	93	8	0.302567
	132	33	13	0.107362
	135	2	1	0.00650682
	140	140	18	0.455477
	141	4	1	0.0130136
	142	6	2	0.0195204
	144	3	1	0.00976022
	148	1	1	0.00325341
	150	349	80	1.13544
	155	14	1	0.0455477
	160	280	76	0.910954
	166	1	1	0.00325341
	167	9	3	0.0292807
	168	4	2	0.0130136
	169	1	1	0.00325341
	170	56	6	0.182191
	175	6	2	0.0195204
	176	16	1	0.0520545
	180	187	9	0.608387
	182	2	1	0.00650682
	185	1	1	0.00325341
	189	3	1	0.00976022
	190	584	24	1.89999
	195	1	1	0.00325341
	196	6	3	0.0195204
	198	3	1	0.00976022
	199	3	1	0.00976022
	200	294	21	0.956502
	209	6	1	0.0195204
	210	46	4	0.149657
	215	4	2	0.0130136
	220	124	14	0.403423
	225	32	4	0.104109
	226	105	4	0.341608
	228	19	2	0.0618148
	230	128	11	0.416436
	238	178	21	0.579107
	239	2	1	0.00650682
	240	74	10	0.240752
	241	1	1	0.00325341
	245	17	1	0.0553079
	246	40	21	0.130136
	249	1	1	0.00325341
	250	74	2	0.240752
	260	172	19	0.559586
	268	6	2	0.0195204
	269	2	2	0.00650682
	270	55	5	0.178937
	272	19	6	0.0618148
	274	22	10	0.071575
	275	27	6	0.087842
	280	37	3	0.120376
	285	3	2	0.00976022
	286	15	10	0.0488011
	287	321	99	1.04434
	288	2	2	0.00650682
	290	42	7	0.136643
	300	133	31	0.432703
	305	1	1	0.00325341
	309	38	1	0.12363
	310	114	27	0.370889
	320	36	3	0.117123
	330	37	10	0.120376
	340	35	8	0.113869
	342	5	1	0.016267
	350	41	2	0.13339
	357	159	16	0.517292
	360	105	11	0.341608
	365	27	2	0.087842
	366	18	2	0.0585613
	367	7	1	0.0227739
	370	7	2	0.0227739
	372	1	1	0.00325341
	375	9	1	0.0292807
	379	17	3	0.0553079
	380	16	2	0.0520545
	386	2	1	0.00650682
	387	1	1	0.00325341
	390	177	13	0.575853
	395	4	1	0.0130136
	400	32	2	0.104109
	405	10	3	0.0325341
	410	24	2	0.0780818
	412	1	1	0.00325341
	413	10	1	0.0325341
	418	31	8	0.100856
	420	367	47	1.194
	428	24	5	0.0780818
	429	31	1	0.100856
	430	40	4	0.130136
	437	23	3	0.0748284
	439	7	2	0.0227739
	440	14	1	0.0455477
	441	2	1	0.00650682
	442	1	1	0.00325341
	443	12	3	0.0390409
	449	5	1	0.016267
	450	488	66	1.58766
	455	3	1	0.00976022
	457	6	5	0.0195204
	460	70	11	0.227739
	462	19	3	0.0618148
	465	35	3	0.113869
	468	2	1	0.00650682
	470	150	11	0.488011
	472	70	16	0.227739
	479	14	3	0.0455477
	480	7	2	0.0227739
	486	7	1	0.0227739
	489	2	1	0.00650682
	490	101	16	0.328594
	497	31	1	0.100856
	499	8	2	0.0260273
	500	32	4	0.104109
	505	48	4	0.156164
	506	8	2	0.0260273
	510	154	4	0.501025
	519	2	1	0.00650682
	520	36	5	0.117123
	525	6	1	0.0195204
	530	113	8	0.367635
	532	4	1	0.0130136
	533	55	3	0.178937
	540	61	3	0.198458
	550	78	6	0.253766
	555	17	1	0.0553079
	559	38	4	0.12363
	560	16	1	0.0520545
	565	69	5	0.224485
	569	3	1	0.00976022
	570	13	1	0.0422943
	572	7	1	0.0227739
	575	4	1	0.0130136
	579	5	1	0.016267
	580	56	2	0.182191
	590	21	4	0.0683216
	599	2	1	0.00650682
	600	67	4	0.217978
	601	1	1	0.00325341
	605	37	1	0.120376
	606	4	2	0.0130136
	610	1	1	0.00325341
	620	24	3	0.0780818
	630	358	15	1.16472
	640	198	5	0.644175
	645	5	2	0.016267
	650	15	1	0.0488011
	660	23	4	0.0748284
	670	3	1	0.00976022
	680	2	1	0.00650682
	690	2	1	0.00650682
	700	23	5	0.0748284
	710	104	3	0.338354
	718	15	1	0.0488011
	720	91	14	0.29606
	730	34	3	0.110616
	740	11	1	0.0357875
	750	45	20	0.146403
	760	70	2	0.227739
	770	3	1	0.00976022
	780	17	3	0.0553079
	790	6	2	0.0195204
	800	36	2	0.117123
	810	11	1	0.0357875
	820	6	1	0.0195204
	830	58	1	0.188698
	840	12	1	0.0390409
	850	28	2	0.0910954
	860	17	2	0.0553079
	870	35	4	0.113869
	880	4	1	0.0130136
	890	26	10	0.0845886
	900	26	2	0.0845886
	910	35	4	0.113869
	920	62	9	0.201711
	930	103	10	0.335101
	940	16	4	0.0520545
	950	42	3	0.136643
	960	23	5	0.0748284
	970	24	5	0.0780818
	980	28	5	0.0910954
	990	10	1	0.0325341
	1000	23	8	0.0748284
	1010	30	3	0.0976022
	1020	9	2	0.0292807
	1030	14	1	0.0455477
	1040	69	5	0.224485
	1050	147	13	0.478251
	1060	21	3	0.0683216
	1070	49	3	0.159417
	1080	26	2	0.0845886
	1090	29	2	0.0943488
	1100	3	1	0.00976022
	1110	27	2	0.087842
	1120	33	13	0.107362
	1130	23	2	0.0748284
	1140	20	4	0.0650682
	1150	215	18	0.699483
	1160	37	3	0.120376
	1170	52	6	0.169177
	1180	32	2	0.104109
	1190	85	3	0.27654
	1200	108	25	0.351368
	1210	13	2	0.0422943
	1220	49	16	0.159417
	1230	14	2	0.0455477
	1240	50	8	0.16267
	1250	76	10	0.247259
	1260	99	14	0.322087
	1270	89	41	0.289553
	1280	110	30	0.357875
	1290	23	3	0.0748284
	1300	53	9	0.172431
	1310	44	4	0.14315
	1320	8	3	0.0260273
	1330	123	21	0.400169
	1340	9	2	0.0292807
	1350	47	14	0.15291
	1360	88	25	0.2863
	1370	107	20	0.348115
	1380	39	3	0.126883
	1390	42	4	0.136643
	1400	16	1	0.0520545
	1410	36	4	0.117123
	1420	37	7	0.120376
	1430	6	2	0.0195204
	1440	69	35	0.224485
	1450	15	2	0.0488011
	1460	33	7	0.107362
	1470	6	2	0.0195204
	1480	15	5	0.0488011
	1490	124	42	0.403423
	1500	14	2	0.0455477
	1510	8	3	0.0260273
	1520	41	2	0.13339
	1530	22	3	0.071575
	1540	9	1	0.0292807
	1550	13	1	0.0422943
	1560	14	1	0.0455477
	1570	17	5	0.0553079
	1580	17	3	0.0553079
	1590	5	1	0.016267
	1600	27	3	0.087842
	1610	12	2	0.0390409
	1620	14	5	0.0455477
	1630	6	2	0.0195204
	1640	19	3	0.0618148
	1650	11	2	0.0357875
	1660	34	7	0.110616
	1670	25	3	0.0813352
	1680	20	4	0.0650682
	1690	18	4	0.0585613
	1700	7	2	0.0227739
	1710	10	1	0.0325341
	1720	21	4	0.0683216
	1730	4	1	0.0130136
	1740	46	20	0.149657
	1750	11	2	0.0357875
	1760	17	2	0.0553079
	1770	3	1	0.00976022
	1780	17	1	0.0553079
	1790	9	4	0.0292807
	1800	7	4	0.0227739
	1810	6	1	0.0195204
	1820	6	2	0.0195204
	1830	6	2	0.0195204
	1840	8	1	0.0260273
	1850	5	1	0.016267
	1860	2	1	0.00650682
	1870	2	1	0.00650682
	1880	4	2	0.0130136
	1890	3	1	0.00976022
	1900	9	5	0.0292807
	1910	1	1	0.00325341
	1920	5	3	0.016267
	1930	1	1	0.00325341
	1940	1	1	0.00325341
	1950	1	1	0.00325341
	1960	4	1	0.0130136
	1970	1	1	0.00325341
	1980	1	1	0.00325341
	1990	2	2	0.00650682
	2000	9	4	0.0292807
	2010	8	2	0.0260273
	2020	9	3	0.0292807
	2030	4	3	0.0130136
	2040	2	1	0.00650682
	2050	3	1	0.00976022
	2060	3	1	0.00976022
	2070	1	1	0.00325341
	2080	3	1	0.00976022
	2090	4	1	0.0130136
	2110	1	1	0.00325341
	2120	2	2	0.00650682
	2130	13	2	0.0422943
	2140	6	2	0.0195204
	2150	1	1	0.00325341
	2160	3	1	0.00976022
	2170	5	1	0.016267
	2180	2	2	0.00650682
	2190	1	1	0.00325341
	2200	1	1	0.00325341
	2210	1	1	0.00325341
	2220	3	3	0.00976022
	2230	1	1	0.00325341
	2240	1	1	0.00325341
	2250	1	1	0.00325341
	2260	1	1	0.00325341
	2270	1	1	0.00325341
	2280	1	1	0.00325341
	2290	3	1	0.00976022
	2300	4	2	0.0130136
	2310	17	5	0.0553079
	2320	13	7	0.0422943
	2330	6	3	0.0195204
	2340	1	1	0.00325341
	2350	12	2	0.0390409
	2360	1	1	0.00325341
	2370	1	1	0.00325341
	2380	4	1	0.0130136
	2390	1	1	0.00325341
	2400	3	3	0.00976022
	2410	3	1	0.00976022
	2420	1	1	0.00325341
	2430	1	1	0.00325341
	2440	1	1	0.00325341
	2450	2	2	0.00650682
	2460	2	2	0.00650682
	3020	4	2	0.0130136
	3030	1	1	0.00325341
	3040	1	1	0.00325341
	3050	1	1	0.00325341
	3060	6	2	0.0195204
	3070	1	1	0.00325341
	3080	2	1	0.00650682
	3090	4	1	0.0130136
	3100	3	2	0.00976022
	3110	4	2	0.0130136
	3120	3	1	0.00976022
	3130	6	2	0.0195204
	3140	3	1	0.00976022
	3160	5	1	0.016267
	3170	1	1	0.00325341
	3180	1	1	0.00325341
	3190	1	1	0.00325341
	3200	3	2	0.00976022
	3210	38	4	0.12363
	3230	3	3	0.00976022
	3250	1	1	0.00325341
	3260	6	1	0.0195204
	3270	1	1	0.00325341
	3280	1	1	0.00325341
	3290	10	2	0.0325341
	3300	1	1	0.00325341
	3320	1	1	0.00325341
	3330	4	1	0.0130136
	3340	1	1	0.00325341
	3350	3	2	0.00976022
	3360	1	1	0.00325341
	3370	2	1	0.00650682
	3380	8	3	0.0260273
	3390	3	2	0.00976022
	3400	1	1	0.00325341
	3410	2	1	0.00650682
	3420	2	1	0.00650682
	3430	7	1	0.0227739
	3440	1	1	0.00325341
	3450	5	4	0.016267
	3460	4	1	0.0130136
	3470	3	1	0.00976022
	3480	3	2	0.00976022
	3490	1	1	0.00325341
	3500	2	1	0.00650682
	3510	1	1	0.00325341
	3520	5	1	0.016267
	3530	1	1	0.00325341
	3540	1	1	0.00325341
	3550	3	2	0.00976022
	3560	1	1	0.00325341
	3570	2	1	0.00650682
	3580	2	1	0.00650682
	3590	1	1	0.00325341
	3600	1	1	0.00325341
	3610	2	1	0.00650682
	3620	1	1	0.00325341
	3630	1	1	0.00325341
	3640	1	1	0.00325341
	3650	1	1	0.00325341
	3660	5	1	0.016267
	3670	2	1	0.00650682
	3680	4	2	0.0130136
	3690	1	1	0.00325341
	3700	1	1	0.00325341
	3710	3	1	0.00976022
	3720	7	1	0.0227739
	3730	7	4	0.0227739
	3740	2	1	0.00650682
	3750	1	1	0.00325341
	3760	1	1	0.00325341
	3780	2	1	0.00650682
	3790	1	1	0.00325341
	3800	1	1	0.00325341
	3810	4	1	0.0130136
	3820	1	1	0.00325341
	3830	1	1	0.00325341
	3860	1	1	0.00325341
	3870	1	1	0.00325341
	3880	1	1	0.00325341
	3890	1	1	0.00325341
	3900	2	1	0.00650682
	3910	3	1	0.00976022
	3920	1	1	0.00325341
	3930	3	1	0.00976022
	3940	1	1	0.00325341
	3950	1	1	0.00325341
	3960	1	1	0.00325341
	3970	1	1	0.00325341
	3980	1	1	0.00325341
	3990	1	1	0.00325341
	4000	1	1	0.00325341
	4010	2	1	0.00650682
	4020	2	1	0.00650682
	4030	3	2	0.00976022
	4040	1	1	0.00325341
	4050	1	1	0.00325341
	4060	1	1	0.00325341
	4070	1	1	0.00325341
	4080	5	1	0.016267
	4090	1	1	0.00325341
	4100	2	1	0.00650682
	4110	1	1	0.00325341
	4120	4	2	0.0130136
	4140	2	1	0.00650682
	4150	1	1	0.00325341
	4160	1	1	0.00325341
	4170	1	1	0.00325341
	4180	1	1	0.00325341
	4190	1	1	0.00325341
	4200	1	1	0.00325341

## Sheet: Level 4
Table 4: Representation of classes in Level 4
	Class	Samples	Representation (%)			Class	Samples	Representation (%)
C A T H	1	3	0.00976022		B I O L I P	1	5237	14.3377
	10	12700	41.3183			2	2064	5.65077
	100	381	1.23955			3	1809	4.95264
	1000	162	0.527052			4	1654	4.52828
	10010	1	0.00325341			5	1229	3.36473
	10050	2	0.00650682			6	1533	4.19701
	10070	1	0.00325341			7	1177	3.22236
	10090	10	0.0325341			8	796	2.17927
	1010	40	0.130136			9	818	2.2395
	10110	1	0.00325341			10	381	1.04309
	10130	7	0.0227739			11	620	1.69742
	10140	11	0.0357875			12	472	1.29223
	10150	4	0.0130136			13	423	1.15808
	10160	1	0.00325341			14	402	1.10059
	10170	7	0.0227739			15	408	1.11701
	10180	1	0.00325341			16	806	2.20665
	10190	53	0.172431			17	770	2.10809
	1020	15	0.0488011			18	785	2.14915
	10210	5	0.016267			19	288	0.788479
	10220	1	0.00325341			20	274	0.750151
	10230	3	0.00976022			21	516	1.41269
	10240	7	0.0227739			22	465	1.27307
	10260	4	0.0130136			23	374	1.02393
	10280	1	0.00325341			24	437	1.19641
	102r8rA00	1	0.00325341			25	229	0.626951
	1030	15	0.0488011			26	131	0.358649
	10300	4	0.0130136			27	355	0.97191
	10310	3	0.00976022			28	203	0.555768
	10320	7	0.0227739			29	86	0.235449
	10330	11	0.0357875			30	293	0.802168
	10350	1	0.00325341			31	119	0.325795
	10360	1	0.00325341			32	76	0.208071
	10380	4	0.0130136			33	169	0.462684
	10390	1	0.00325341			34	147	0.402453
	103p4tA03	1	0.00325341			35	147	0.402453
	1040	14	0.0455477			36	164	0.448995
	10400	1	0.00325341			37	534	1.46197
	10420	5	0.016267			38	116	0.317582
	10440	5	0.016267			39	550	1.50578
	10470	6	0.0195204			40	192	0.525653
	10480	2	0.00650682			41	115	0.314844
	10490	50	0.16267			42	143	0.391502
	105	2	0.00650682			43	133	0.364124
	1050	11	0.0357875			44	48	0.131413
	10540	3	0.00976022			45	203	0.555768
	10550	1	0.00325341			46	334	0.914417
	10580	5	0.016267			47	87	0.238186
	10590	2	0.00650682			48	477	1.30592
	1060	31	0.100856			49	187	0.511964
	10600	1	0.00325341			50	58	0.158791
	10610	5	0.016267			51	33	0.0903466
	10620	1	0.00325341			52	151	0.413404
	10630	1	0.00325341			53	25	0.0684444
	10640	2	0.00650682			54	52	0.142364
	10660	2	0.00650682			55	75	0.205333
	10670	1	0.00325341			56	63	0.17248
	10680	1	0.00325341			57	60	0.164267
	10690	1	0.00325341			58	48	0.131413
	1070	14	0.0455477			59	83	0.227235
	10700	2	0.00650682			60	88	0.240924
	10710	3	0.00976022			61	27	0.0739199
	10720	1	0.00325341			62	103	0.281991
	10730	1	0.00325341			63	36	0.0985599
	10740	5	0.016267			64	58	0.158791
	10750	1	0.00325341			65	58	0.158791
	10760	2	0.00650682			66	18	0.04928
	10770	2	0.00650682			67	10	0.0273778
	10780	1	0.00325341			68	29	0.0793955
	10790	4	0.0130136			69	56	0.153315
	1080	25	0.0813352			70	70	0.191644
	10800	4	0.0130136			71	36	0.0985599
	10810	4	0.0130136			72	59	0.161529
	10820	1	0.00325341			73	86	0.235449
	10830	1	0.00325341			74	110	0.301155
	10840	1	0.00325341			75	17	0.0465422
	10850	1	0.00325341			76	3	0.00821333
	10860	22	0.071575			77	19	0.0520177
	10870	1	0.00325341			78	75	0.205333
	10880	2	0.00650682			79	20	0.0547555
	10890	4	0.0130136			80	15	0.0410666
	1090	19	0.0618148			81	23	0.0629688
	10900	7	0.0227739			82	26	0.0711822
	10910	1	0.00325341			83	24	0.0657066
	10920	1	0.00325341			84	37	0.101298
	10930	1	0.00325341			85	37	0.101298
	10940	1	0.00325341			86	35	0.0958222
	10950	2	0.00650682			87	10	0.0273778
	10960	1	0.00325341			88	86	0.235449
	10970	1	0.00325341			89	21	0.0574933
	10980	1	0.00325341			90	26	0.0711822
	10990	2	0.00650682			91	97	0.265564
	11	32	0.104109			92	79	0.216284
	110	214	0.696229			93	25	0.0684444
	1100	59	0.191951			94	17	0.0465422
	11000	1	0.00325341			95	78	0.213547
	11010	1	0.00325341			96	20	0.0547555
	11020	1	0.00325341			97	73	0.199858
	11030	2	0.00650682			98	66	0.180693
	11040	1	0.00325341			99	32	0.0876088
	11050	2	0.00650682			100	51	0.139627
	11060	1	0.00325341			101	25	0.0684444
	11070	1	0.00325341			102	8	0.0219022
	11080	1	0.00325341			103	21	0.0574933
	11090	1	0.00325341			104	14	0.0383289
	1110	55	0.178937			105	7	0.0191644
	11100	1	0.00325341			107	11	0.0301155
	11110	2	0.00650682			108	6	0.0164267
	11120	3	0.00976022			109	6	0.0164267
	11130	1	0.00325341			110	4	0.0109511
	11140	1	0.00325341			111	4	0.0109511
	11150	1	0.00325341			112	155	0.424355
	11160	1	0.00325341			113	31	0.0848711
	11170	2	0.00650682			114	19	0.0520177
	11180	1	0.00325341			115	3	0.00821333
	11190	1	0.00325341			117	22	0.0602311
	1120	22	0.071575			118	3	0.00821333
	11200	1	0.00325341			119	1	0.00273778
	11210	1	0.00325341			122	1	0.00273778
	11220	1	0.00325341			123	10	0.0273778
	11230	8	0.0260273			125	18	0.04928
	11240	1	0.00325341			126	1	0.00273778
	11250	1	0.00325341			127	23	0.0629688
	11260	2	0.00650682			128	6	0.0164267
	11270	2	0.00650682			129	22	0.0602311
	11280	1	0.00325341			130	11	0.0301155
	11290	1	0.00325341			131	3	0.00821333
	1130	19	0.0618148			132	6	0.0164267
	11300	1	0.00325341			133	13	0.0355911
	11310	1	0.00325341			135	29	0.0793955
	11320	1	0.00325341			136	6	0.0164267
	11330	1	0.00325341			137	11	0.0301155
	11340	3	0.00976022			138	4	0.0109511
	11350	4	0.0130136			139	11	0.0301155
	11370	1	0.00325341			141	4	0.0109511
	11380	3	0.00976022			143	10	0.0273778
	11390	1	0.00325341			144	9	0.02464
	1140	15	0.0488011			145	19	0.0520177
	11400	1	0.00325341			146	87	0.238186
	11410	1	0.00325341			147	7	0.0191644
	11420	1	0.00325341			148	55	0.150578
	11440	2	0.00650682			149	3	0.00821333
	11450	3	0.00976022			150	2	0.00547555
	11460	2	0.00650682			151	20	0.0547555
	11480	1	0.00325341			152	3	0.00821333
	11490	1	0.00325341			153	61	0.167004
	1150	16	0.0520545			154	4	0.0109511
	11500	1	0.00325341			156	2	0.00547555
	11510	1	0.00325341			157	5	0.0136889
	11530	1	0.00325341			158	23	0.0629688
	11540	1	0.00325341			159	6	0.0164267
	11550	2	0.00650682			161	4	0.0109511
	11570	1	0.00325341			163	1	0.00273778
	11580	3	0.00976022			164	2	0.00547555
	11590	1	0.00325341			168	14	0.0383289
	1160	14	0.0455477			169	13	0.0355911
	11600	1	0.00325341			173	5	0.0136889
	11610	1	0.00325341			174	1	0.00273778
	11620	1	0.00325341			175	19	0.0520177
	11630	1	0.00325341			177	1	0.00273778
	11650	1	0.00325341			178	7	0.0191644
	11660	1	0.00325341			179	4	0.0109511
	11670	1	0.00325341			180	12	0.0328533
	11680	1	0.00325341			182	5	0.0136889
	11690	1	0.00325341			184	9	0.02464
	1170	25	0.0813352			186	19	0.0520177
	11700	1	0.00325341			188	4	0.0109511
	11710	3	0.00976022			192	4	0.0109511
	11720	1	0.00325341			193	5	0.0136889
	11730	1	0.00325341			195	6	0.0164267
	11740	1	0.00325341			199	1	0.00273778
	11750	1	0.00325341			202	2	0.00547555
	11760	1	0.00325341			203	3	0.00821333
	11770	1	0.00325341			204	36	0.0985599
	11780	1	0.00325341			205	42	0.114987
	11790	1	0.00325341			207	2	0.00547555
	1180	135	0.43921			209	2	0.00547555
	11800	1	0.00325341			211	7	0.0191644
	11810	1	0.00325341			213	4	0.0109511
	11820	1	0.00325341			217	14	0.0383289
	11830	1	0.00325341			218	3	0.00821333
	11840	1	0.00325341			219	11	0.0301155
	11850	1	0.00325341			221	5	0.0136889
	11860	1	0.00325341			222	1	0.00273778
	11880	1	0.00325341			227	1	0.00273778
	11890	1	0.00325341			228	4	0.0109511
	1190	16	0.0520545			236	10	0.0273778
	11900	1	0.00325341			237	1	0.00273778
	11920	1	0.00325341			242	1	0.00273778
	11930	1	0.00325341			247	4	0.0109511
	11940	1	0.00325341			248	1	0.00273778
	11950	1	0.00325341			251	1	0.00273778
	11960	1	0.00325341			252	4	0.0109511
	11970	1	0.00325341			253	9	0.02464
	11980	2	0.00650682			255	8	0.0219022
	11990	1	0.00325341			262	3	0.00821333
	12	33	0.107362			263	4	0.0109511
	120	253	0.823112			267	41	0.112249
	1200	10	0.0325341			268	3	0.00821333
	12000	1	0.00325341			271	4	0.0109511
	12020	1	0.00325341			272	6	0.0164267
	12030	1	0.00325341			274	1	0.00273778
	12050	1	0.00325341			275	6	0.0164267
	12060	1	0.00325341			276	2	0.00547555
	12080	1	0.00325341			289	6	0.0164267
	12090	2	0.00650682			290	3	0.00821333
	1210	14	0.0455477			-	3820	10.4583
	12100	2	0.00650682
	12110	1	0.00325341
	12120	1	0.00325341
	12140	1	0.00325341
	12150	1	0.00325341
	12160	1	0.00325341
	12170	2	0.00650682
	12180	1	0.00325341
	12190	1	0.00325341
	1220	49	0.159417
	12210	1	0.00325341
	12220	1	0.00325341
	12230	1	0.00325341
	12240	2	0.00650682
	12250	2	0.00650682
	12260	2	0.00650682
	12270	1	0.00325341
	12280	1	0.00325341
	12290	1	0.00325341
	1230	29	0.0943488
	12300	1	0.00325341
	12310	1	0.00325341
	12320	1	0.00325341
	12330	1	0.00325341
	12350	1	0.00325341
	12360	1	0.00325341
	12370	4	0.0130136
	12380	1	0.00325341
	12390	1	0.00325341
	1240	51	0.165924
	12420	1	0.00325341
	12430	1	0.00325341
	12440	1	0.00325341
	12450	1	0.00325341
	12470	1	0.00325341
	12480	1	0.00325341
	1250	8	0.0260273
	12500	4	0.0130136
	12520	1	0.00325341
	12530	1	0.00325341
	12540	1	0.00325341
	12550	1	0.00325341
	12570	1	0.00325341
	12580	1	0.00325341
	12590	1	0.00325341
	1260	16	0.0520545
	12600	1	0.00325341
	12610	3	0.00976022
	12620	1	0.00325341
	12630	1	0.00325341
	12640	1	0.00325341
	12650	2	0.00650682
	12660	1	0.00325341
	12670	1	0.00325341
	12690	1	0.00325341
	1270	8	0.0260273
	12700	1	0.00325341
	12710	1	0.00325341
	12740	2	0.00650682
	12760	1	0.00325341
	12780	33	0.107362
	1280	17	0.0553079
	1290	20	0.0650682
	130	125	0.406676
	1300	8	0.0260273
	1310	6	0.0195204
	1320	15	0.0488011
	1330	6	0.0195204
	1340	6	0.0195204
	1350	13	0.0422943
	1360	32	0.104109
	1370	33	0.107362
	1380	11	0.0357875
	1390	15	0.0488011
	140	471	1.53236
	1400	28	0.0910954
	141	6	0.0195204
	1410	6	0.0195204
	1420	5	0.016267
	1430	10	0.0325341
	1440	17	0.0553079
	1450	17	0.0553079
	1460	25	0.0813352
	1470	13	0.0422943
	1480	9	0.0292807
	1490	14	0.0455477
	150	494	1.60718
	1500	5	0.016267
	1510	13	0.0422943
	1520	11	0.0357875
	1530	8	0.0260273
	1540	8	0.0260273
	1550	4	0.0130136
	1560	10	0.0325341
	1570	6	0.0195204
	1580	29	0.0943488
	1590	7	0.0227739
	160	77	0.250512
	1600	8	0.0260273
	1610	8	0.0260273
	1620	11	0.0357875
	1630	5	0.016267
	1640	5	0.016267
	1650	5	0.016267
	1660	8	0.0260273
	1670	9	0.0292807
	1680	6	0.0195204
	1690	8	0.0260273
	170	188	0.611641
	1700	19	0.0618148
	1710	10	0.0325341
	1720	5	0.016267
	1730	22	0.071575
	1740	8	0.0260273
	1750	4	0.0130136
	1760	18	0.0585613
	1770	6	0.0195204
	1780	8	0.0260273
	1790	5	0.016267
	180	107	0.348115
	1800	8	0.0260273
	1810	9	0.0292807
	1820	267	0.86866
	1830	5	0.016267
	1840	7	0.0227739
	1850	17	0.0553079
	1860	29	0.0943488
	1870	3	0.00976022
	1880	10	0.0325341
	1890	9	0.0292807
	190	84	0.273286
	1900	10	0.0325341
	1910	15	0.0488011
	1920	7	0.0227739
	1930	16	0.0520545
	1940	13	0.0422943
	1950	15	0.0488011
	1960	4	0.0130136
	1970	24	0.0780818
	1980	107	0.348115
	1990	3	0.00976022
	20	2032	6.61092
	200	194	0.631161
	2000	109	0.354621
	2010	6	0.0195204
	2020	48	0.156164
	20201wd5A02	1	0.00325341
	2030	15	0.0488011
	2040	5	0.016267
	2050	6	0.0195204
	2060	13	0.0422943
	2070	5	0.016267
	2080	6	0.0195204
	2090	5	0.016267
	210	70	0.227739
	2100	5	0.016267
	2110	4	0.0130136
	2120	4	0.0130136
	2130	5	0.016267
	2140	5	0.016267
	2150	4	0.0130136
	2160	4	0.0130136
	2170	5	0.016267
	2180	4	0.0130136
	2190	5	0.016267
	220	71	0.230992
	2200	4	0.0130136
	2210	5	0.016267
	2220	8	0.0260273
	2230	5	0.016267
	2240	4	0.0130136
	2250	4	0.0130136
	2260	3	0.00976022
	2270	3	0.00976022
	2280	3	0.00976022
	2290	3	0.00976022
	230	66	0.214725
	2300	419	1.36318
	2310	2	0.00650682
	2320	4	0.0130136
	2330	3	0.00976022
	2340	5	0.016267
	2350	2	0.00650682
	2360	3	0.00976022
	2370	7	0.0227739
	2380	4	0.0130136
	2390	3	0.00976022
	24	17	0.0553079
	240	103	0.335101
	2400	4	0.0130136
	2410	3	0.00976022
	2420	4	0.0130136
	2430	3	0.00976022
	2440	4	0.0130136
	2450	6	0.0195204
	2460	3	0.00976022
	2470	5	0.016267
	2480	4	0.0130136
	2490	4	0.0130136
	250	60	0.195204
	2500	4	0.0130136
	2510	4	0.0130136
	2520	3	0.00976022
	2530	4	0.0130136
	2540	3	0.00976022
	2550	3	0.00976022
	2560	3	0.00976022
	2570	7	0.0227739
	2580	8	0.0260273
	2590	3	0.00976022
	260	231	0.751537
	2600	5	0.016267
	261	9	0.0292807
	2610	3	0.00976022
	2620	8	0.0260273
	2630	6	0.0195204
	2640	1	0.00325341
	2650	3	0.00976022
	2660	6	0.0195204
	2670	3	0.00976022
	2680	1	0.00325341
	2690	4	0.0130136
	270	77	0.250512
	2700	5	0.016267
	2710	2	0.00650682
	2720	2	0.00650682
	2730	3	0.00976022
	2740	2	0.00650682
	2750	3	0.00976022
	2760	3	0.00976022
	2770	4	0.0130136
	2780	2	0.00650682
	280	59	0.191951
	2800	3	0.00976022
	2810	3	0.00976022
	2820	3	0.00976022
	2830	5	0.016267
	2840	4	0.0130136
	2850	3	0.00976022
	2860	4	0.0130136
	2870	2	0.00650682
	2880	2	0.00650682
	2890	3	0.00976022
	290	52	0.169177
	2900	2	0.00650682
	2910	3	0.00976022
	2920	3	0.00976022
	2930	1	0.00325341
	2940	2	0.00650682
	2950	2	0.00650682
	2960	2	0.00650682
	2970	2	0.00650682
	2980	2	0.00650682
	2990	2	0.00650682
	30	1118	3.63731
	300	599	1.94879
	3000	4	0.0130136
	3010	1	0.00325341
	3020	2	0.00650682
	3030	2	0.00650682
	3040	2	0.00650682
	3050	8	0.0260273
	3060	1	0.00325341
	3070	2	0.00650682
	3080	4	0.0130136
	3090	2	0.00650682
	310	49	0.159417
	3100	2	0.00650682
	3110	2	0.00650682
	3120	3	0.00976022
	3130	5	0.016267
	3140	1	0.00325341
	3150	2	0.00650682
	3160	2	0.00650682
	3170	3	0.00976022
	3180	2	0.00650682
	3190	4	0.0130136
	32	4	0.0130136
	320	38	0.12363
	3200	2	0.00650682
	3210	2	0.00650682
	3220	2	0.00650682
	3230	2	0.00650682
	3240	1	0.00325341
	3250	2	0.00650682
	3260	2	0.00650682
	3270	2	0.00650682
	3280	1	0.00325341
	3290	7	0.0227739
	330	226	0.73527
	3300	1	0.00325341
	3310	2	0.00650682
	3320	2	0.00650682
	3330	2	0.00650682
	3340	2	0.00650682
	3350	2	0.00650682
	3360	2	0.00650682
	3370	2	0.00650682
	3380	2	0.00650682
	3390	1	0.00325341
	340	61	0.198458
	3400	2	0.00650682
	3410	2	0.00650682
	3420	2	0.00650682
	3430	4	0.0130136
	3440	1	0.00325341
	3450	2	0.00650682
	3460	2	0.00650682
	3470	2	0.00650682
	3480	2	0.00650682
	3490	1	0.00325341
	350	43	0.139897
	3500	1	0.00325341
	3510	2	0.00650682
	3530	2	0.00650682
	3540	2	0.00650682
	3550	1	0.00325341
	3570	1	0.00325341
	3580	1	0.00325341
	3590	1	0.00325341
	360	116	0.377395
	3600	1	0.00325341
	3610	1	0.00325341
	3620	3	0.00976022
	3630	1	0.00325341
	3640	1	0.00325341
	3650	1	0.00325341
	3670	1	0.00325341
	3680	1	0.00325341
	3690	4	0.0130136
	370	62	0.201711
	3700	1	0.00325341
	3710	2	0.00650682
	3720	1	0.00325341
	3730	1	0.00325341
	3740	1	0.00325341
	3750	1	0.00325341
	3760	1	0.00325341
	3770	1	0.00325341
	3780	1	0.00325341
	3790	1	0.00325341
	380	50	0.16267
	3800	1	0.00325341
	3810	1	0.00325341
	3820	1	0.00325341
	3830	1	0.00325341
	3850	1	0.00325341
	3860	1	0.00325341
	3870	1	0.00325341
	3880	2	0.00650682
	3890	1	0.00325341
	390	66	0.214725
	3900	1	0.00325341
	3910	3	0.00976022
	3920	1	0.00325341
	3930	1	0.00325341
	3940	1	0.00325341
	3950	1	0.00325341
	3960	2	0.00650682
	3970	1	0.00325341
	3980	1	0.00325341
	40	823	2.67755
	400	32	0.104109
	4000	1	0.00325341
	4020	1	0.00325341
	4030	2	0.00650682
	4040	1	0.00325341
	4050	1	0.00325341
	4060	1	0.00325341
	4070	2	0.00650682
	41	2	0.00650682
	410	56	0.182191
	4100	3	0.00976022
	4110	1	0.00325341
	4120	1	0.00325341
	4130	1	0.00325341
	4140	1	0.00325341
	4150	3	0.00976022
	4160	1	0.00325341
	4170	1	0.00325341
	4180	1	0.00325341
	420	139	0.452224
	430	38	0.12363
	44	5	0.016267
	440	42	0.136643
	450	76	0.247259
	460	48	0.156164
	470	31	0.100856
	480	26	0.0845886
	490	35	0.113869
	50	564	1.83492
	500	26	0.0845886
	510	38	0.12363
	520	23	0.0748284
	530	28	0.0910954
	540	32	0.104109
	550	24	0.0780818
	560	37	0.120376
	570	25	0.0813352
	580	30	0.0976022
	590	25	0.0813352
	60	777	2.5279
	600	27	0.087842
	610	20	0.0650682
	620	189	0.614894
	630	22	0.071575
	640	27	0.087842
	650	44	0.14315
	660	32	0.104109
	670	23	0.0748284
	680	30	0.0976022
	690	25	0.0813352
	70	487	1.58441
	700	23	0.0748284
	710	24	0.0780818
	720	714	2.32293
	730	27	0.087842
	740	53	0.172431
	750	16	0.0520545
	760	17	0.0553079
	770	24	0.0780818
	7700	3	0.00976022
	780	19	0.0618148
	790	57	0.185444
	80	489	1.59092
	800	35	0.113869
	810	20	0.0650682
	820	18	0.0585613
	830	22	0.071575
	840	17	0.0553079
	850	38	0.12363
	860	15	0.0488011
	870	21	0.0683216
	880	77	0.250512
	890	41	0.13339
	90	344	1.11917
	900	12	0.0390409
	910	9	0.0292807
	9100	2	0.00650682
	920	59	0.191951
	9200	1	0.00325341
	930	19	0.0618148
	940	15	0.0488011
	950	12	0.0390409
	960	19	0.0618148
	970	72	0.234245
	980	26	0.0845886
	990	18	0.0585613
