# Supplementary material for: Evaluating hierarchical machine learning approaches to classify biological databases
Source: Brief Bioinform. 2022 Jun 21;23(4):bbac216. doi: 10.1093/bib/bbac216 (PMC9310517; doi:10.1093/bib/bbac216)
Supplement: Supplementary_file_2_bbac216 [file supplementary_file_2_bbac216.xlsx]

## Sheet: Features
	CATH	Biolip
Features	21	A
	19	C
	17	D
	15	E
	13	F
	11	G
	7	H
	5	I
	3	K
	1	L
		M
		N
		P
		Q
		R
		S
		T
		V
		W
		Y
		AA
		AC
		AD
		AE
		AF
		AG
		AH
		AI
		AK
		AL
		AM
		AN
		AP
		AQ
		AR
		AS
		AT
		AV
		AW
		AY
		CA
		CC
		CD
		CE
		CF
		CG
		CH
		CI
		CK
		CL
		CM
		CN
		CP
		CQ
		CR
		CS
		CT
		CV
		CW
		CY
		DA
		DC
		DD
		DE
		DF
		DG
		DH
		DI
		DK
		DL
		DM
		DN
		DP
		DQ
		DR
		DS
		DT
		DV
		DW
		DY
		EA
		EC
		ED
		EE
		EF
		EG
		EH
		EI
		EK
		EL
		EM
		EN
		EP
		EQ
		ER
		ES
		ET
		EV
		EW
		EY
		FA
		FC
		FD
		FE
		FF
		FG
		FH
		FI
		FK
		FL
		FM
		FN
		FP
		FQ
		FR
		FS
		FT
		FV
		FW
		FY
		GA
		GC
		GD
		GE
		GF
		GG
		GH
		GI
		GK
		GL
		GM
		GN
		GP
		GQ
		GR
		GS
		GT
		GV
		GW
		GY
		HA
		HC
		HD
		HE
		HF
		HG
		HH
		HI
		HK
		HL
		HM
		HN
		HP
		HQ
		HR
		HS
		HT
		HV
		HW
		HY
		IA
		IC
		ID
		IE
		IF
		IG
		IH
		II
		IK
		IL
		IM
		IN
		IP
		IQ
		IR
		IS
		IT
		IV
		IW
		IY
		KA
		KC
		KD
		KE
		KF
		KG
		KH
		KI
		KK
		KL
		KM
		KN
		KP
		KQ
		KR
		KS
		KT
		KV
		KW
		KY
		LA
		LC
		LD
		LE
		LF
		LG
		LH
		LI
		LK
		LL
		LM
		LN
		LP
		LQ
		LR
		LS
		LT
		LV
		LW
		LY
		MA
		MC
		MD
		ME
		MF
		MG
		MH
		MI
		MK
		ML
		MM
		MN
		MP
		MQ
		MR
		MS
		MT
		MV
		MW
		MY
		NA
		NC
		ND
		NE
		NF
		NG
		NH
		NI
		NK
		NL
		NM
		NN
		NP
		NQ
		NR
		NS
		NT
		NV
		NW
		NY
		PA
		PC
		PD
		PE
		PF
		PG
		PH
		PI
		PK
		PL
		PM
		PN
		PP
		PQ
		PR
		PS
		PT
		PV
		PW
		PY
		QA
		QC
		QD
		QE
		QF
		QG
		QH
		QI
		QK
		QL
		QM
		QN
		QP
		QQ
		QR
		QS
		QT
		QV
		QW
		QY
		RA
		RC
		RD
		RE
		RF
		RG
		RH
		RI
		RK
		RL
		RM
		RN
		RP
		RQ
		RR
		RS
		RT
		RV
		RW
		RY
		SA
		SC
		SD
		SE
		SF
		SG
		SH
		SI
		SK
		SL
		SM
		SN
		SP
		SQ
		SR
		SS
		ST
		SV
		SW
		SY
		TA
		TC
		TD
		TE
		TF
		TG
		TH
		TI
		TK
		TL
		TM
		TN
		TP
		TQ
		TR
		TS
		TT
		TV
		TW
		TY
		VA
		VC
		VD
		VE
		VF
		VG
		VH
		VI
		VK
		VL
		VM
		VN
		VP
		VQ
		VR
		VS
		VT
		VV
		VW
		VY
		WA
		WC
		WD
		WE
		WF
		WG
		WH
		WI
		WK
		WL
		WM
		WN
		WP
		WQ
		WR
		WS
		WT
		WV
		WW
		WY
		YA
		YC
		YD
		YE
		YF
		YG
		YH
		YI
		YK
		YL
		YM
		YN
		YP
		YQ
		YR
		YS
		YT
		YV
		YW
		YY
