# Supplementary material for: Evaluating hierarchical machine learning approaches to classify biological databases
Source: Brief Bioinform. 2022 Jun 21;23(4):bbac216. doi: 10.1093/bib/bbac216 (PMC9310517; doi:10.1093/bib/bbac216)
Supplement: Supplementary_file_3_bbac216 [file supplementary_file_3_bbac216.xlsx]

## Sheet: Summary
		1º Level		2º Level		3º Level		4º Level
		CATH	BIOLIP	CATH	BIOLIP	CATH	BIOLIP	CATH	BIOLIP
Classes	per level	4	6	23	22	324	29	371	206
	per node	-	-	17	15	128	17	52	46
Samples	mean	3844.75	4373.66	668.65	1191.4	47.46	901.55	41.45	127.38
	std	3298.28	3740.17	1289.07	1859.48	261.93	2613.44	121.72	224.53
	vc	0.857866	0.855158	1.92787	1.56075	5.51896	2.89883	2.93655	1.76268

## Sheet: Level 1
Table 1: Representation of classes in Level 1
	Class	Samples	Number of labels	Representation (%)
C A T H	B	3757	5	24.4294
	C	3516	21	22.8623
	D	8080	14	52.5392
	E	26	1	0.169062
B I O L I P	A	5226	22	19.9146
	B	8454	9	32.2155
	C	8952	11	34.1133
	D	2187	6	8.33397
	E	753	6	2.86945
	F	670	6	2.55316

## Sheet: Level 2
Table 2: Representation of classes in Level 2
	Class	Samples	Number of labels	Representation (%)			Class	Samples	Number of labels	Representation (%)
C A T H	10	2545	159	16.5485		B I O L I P	A	6017	17	22.9289
	15	3	2	0.0195071			B	3928	7	14.9684
	20	2726	74	17.7255			C	1764	8	6.72205
	25	285	3	1.85318			D	5026	20	19.1525
	30	2711	133	17.6279			E	2236	7	8.52069
	40	4715	94	30.6587			F	1330	9	5.06821
	50	90	8	0.585214			G	4017	14	15.3075
	55	7	3	0.0455166			H	245	5	0.933618
	60	1785	21	11.6067			I	73	1	0.27818
	65	3	1	0.0195071			J	48	3	0.182913
	70	61	10	0.396645			K	207	1	0.788812
	80	31	2	0.201574			L	7	2	0.0266748
	90	258	62	1.67761			M	242	3	0.922186
	100	5	1	0.0325119			N	866	13	3.30005
	102	4	2	0.0260095			O	45	1	0.171481
	110	1	1	0.00650237			P	9	2	0.0342962
	115	4	1	0.0260095			Q	50	2	0.190534
	120	26	1	0.169062			R	62	4	0.236262
	130	33	1	0.214578			S	1	1	0.00381069
	140	1	1	0.00650237			T	7	1	0.0266748
	150	3	1	0.0195071			U	5	1	0.0190534
	160	51	2	0.331621			V	26	1	0.0990778
	170	31	12	0.201574

## Sheet: Level 3
Table 3: Representation of classes in Level 3
	Class	Samples	Number of labels	Representation (%)			Class	Samples	Number of labels	Representation (%)
C A T H	4	2	2	0.0130047		B I O L I P	1	14140	205	53.8831
	5	423	99	2.7505			2	2039	38	7.76999
	8	201	114	1.30698			3	1961	51	7.47275
	9	15	7	0.0975356			4	1092	32	4.16127
	10	780	247	5.07185			5	67	7	0.255316
	12	9	7	0.0585214			6	69	7	0.262937
	15	16	1	0.104038			7	952	37	3.62777
	16	1	1	0.00650237			8	20	4	0.0762137
	20	1386	70	9.01229			10	6	2	0.0228641
	21	8	5	0.052019			11	1147	43	4.37086
	22	1	1	0.00650237			12	95	13	0.362015
	25	108	58	0.702256			13	645	22	2.45789
	27	1	1	0.00650237			14	59	4	0.22483
	28	42	22	0.2731			15	32	2	0.121942
	29	57	22	0.370635			16	22	3	0.0838351
	30	490	108	3.18616			17	65	12	0.247695
	31	2	2	0.0130047			18	1	1	0.00381069
	35	1	1	0.00650237			19	20	4	0.0762137
	36	4	3	0.0260095			20	5	1	0.0190534
	37	1	1	0.00650237			21	1005	64	3.82974
	38	1	1	0.00650237			22	365	30	1.3909
	39	5	1	0.0325119			23	1113	23	4.24129
	40	1391	264	9.0448			24	537	45	2.04634
	42	14	1	0.0910332			25	13	2	0.0495389
	43	3	2	0.0195071			26	33	4	0.125753
	45	1	1	0.00650237			27	57	6	0.217209
	47	8	1	0.052019			30	1	1	0.00381069
	50	3888	196	25.2812			31	3	1	0.0114321
	54	1	1	0.00650237			99	581	20	2.21401
	56	8	6	0.052019
	58	400	189	2.60095
	59	3	2	0.0195071
	60	51	23	0.331621
	66	1	1	0.00650237
	69	1	1	0.00650237
	70	1052	209	6.8405
	76	1	1	0.00650237
	79	17	1	0.11054
	80	12	4	0.0780285
	81	1	1	0.00650237
	85	1	1	0.00650237
	87	1	1	0.00650237
	89	2	1	0.0130047
	90	7	2	0.0455166
	91	13	7	0.0845309
	98	22	10	0.143052
	100	12	2	0.0780285
	101	1	1	0.00650237
	105	2	1	0.0130047
	109	12	1	0.0780285
	110	55	14	0.357631
	120	1075	181	6.99005
	128	108	58	0.702256
	129	39	8	0.253593
	130	19	4	0.123545
	132	12	7	0.0780285
	140	39	14	0.253593
	150	242	78	1.57357
	155	4	1	0.0260095
	160	183	74	1.18993
	170	7	3	0.0455166
	175	1	1	0.00650237
	180	31	7	0.201574
	190	151	21	0.981858
	199	1	1	0.00650237
	200	61	19	0.396645
	209	1	1	0.00650237
	210	7	3	0.0455166
	215	1	1	0.00650237
	220	22	10	0.143052
	225	4	2	0.0260095
	226	11	3	0.0715261
	228	3	1	0.0195071
	230	44	7	0.286104
	238	45	21	0.292607
	240	10	6	0.0650237
	245	3	1	0.0195071
	246	25	17	0.162559
	250	9	1	0.0585214
	260	47	17	0.305612
	270	13	3	0.0845309
	272	4	3	0.0260095
	274	12	6	0.0780285
	275	6	2	0.0390142
	280	5	1	0.0325119
	286	8	6	0.052019
	287	358	94	2.32785
	288	1	1	0.00650237
	290	10	5	0.0650237
	300	65	29	0.422654
	309	2	1	0.0130047
	310	54	26	0.351128
	320	2	2	0.0130047
	330	8	7	0.052019
	340	7	4	0.0455166
	350	4	1	0.0260095
	357	46	12	0.299109
	360	26	9	0.169062
	365	1	1	0.00650237
	366	2	1	0.0130047
	367	1	1	0.00650237
	370	1	1	0.00650237
	375	2	1	0.0130047
	379	1	1	0.00650237
	380	2	2	0.0130047
	390	36	11	0.234085
	400	3	1	0.0195071
	405	2	1	0.0130047
	410	4	1	0.0260095
	413	2	1	0.0130047
	418	6	4	0.0390142
	420	133	45	0.864816
	428	3	2	0.0195071
	429	8	1	0.052019
	430	6	4	0.0390142
	437	6	3	0.0390142
	439	1	1	0.00650237
	440	1	1	0.00650237
	443	1	1	0.00650237
	450	234	63	1.52156
	460	17	8	0.11054
	462	1	1	0.00650237
	465	4	2	0.0260095
	470	29	9	0.188569
	472	26	13	0.169062
	479	4	3	0.0260095
	480	1	1	0.00650237
	489	1	1	0.00650237
	490	16	12	0.104038
	497	1	1	0.00650237
	499	1	1	0.00650237
	500	4	1	0.0260095
	505	4	1	0.0260095
	506	2	1	0.0130047
	510	27	1	0.175564
	520	2	1	0.0130047
	530	25	7	0.162559
	532	1	1	0.00650237
	533	11	3	0.0715261
	540	9	2	0.0585214
	550	19	2	0.123545
	555	3	1	0.0195071
	559	6	3	0.0390142
	560	1	1	0.00650237
	565	10	2	0.0650237
	570	2	1	0.0130047
	572	1	1	0.00650237
	579	1	1	0.00650237
	580	10	1	0.0650237
	590	1	1	0.00650237
	600	6	1	0.0390142
	605	4	1	0.0260095
	620	3	2	0.0195071
	630	73	14	0.474673
	640	38	2	0.24709
	650	7	1	0.0455166
	660	4	2	0.0260095
	700	2	2	0.0130047
	710	9	1	0.0585214
	718	2	1	0.0130047
	720	38	10	0.24709
	730	6	1	0.0390142
	740	1	1	0.00650237
	750	46	16	0.299109
	760	10	2	0.0650237
	780	5	2	0.0325119
	800	2	1	0.0130047
	810	2	1	0.0130047
	830	12	1	0.0780285
	840	1	1	0.00650237
	850	4	1	0.0260095
	860	2	2	0.0130047
	870	2	2	0.0130047
	890	8	7	0.052019
	900	3	2	0.0195071
	910	5	1	0.0325119
	920	10	6	0.0650237
	930	20	6	0.130047
	940	3	2	0.0195071
	950	4	1	0.0260095
	960	4	4	0.0260095
	970	3	3	0.0195071
	980	3	3	0.0195071
	990	2	1	0.0130047
	1000	6	3	0.0390142
	1010	9	2	0.0585214
	1040	8	5	0.052019
	1050	30	11	0.195071
	1060	1	1	0.00650237
	1070	13	3	0.0845309
	1080	3	2	0.0195071
	1090	4	1	0.0260095
	1110	5	1	0.0325119
	1120	17	10	0.11054
	1130	2	1	0.0130047
	1140	6	1	0.0390142
	1150	61	14	0.396645
	1160	7	2	0.0455166
	1170	5	3	0.0325119
	1180	5	1	0.0325119
	1190	7	2	0.0455166
	1200	44	21	0.286104
	1210	2	1	0.0130047
	1220	22	13	0.143052
	1230	2	2	0.0130047
	1240	11	5	0.0715261
	1250	12	8	0.0780285
	1260	27	10	0.175564
	1270	58	37	0.377138
	1280	45	27	0.292607
	1290	4	1	0.0260095
	1300	13	4	0.0845309
	1310	9	4	0.0585214
	1330	49	20	0.318616
	1340	1	1	0.00650237
	1350	18	10	0.117043
	1360	50	22	0.325119
	1370	36	17	0.234085
	1380	7	3	0.0455166
	1390	6	3	0.0390142
	1400	3	1	0.0195071
	1410	10	1	0.0650237
	1420	9	6	0.0585214
	1430	2	2	0.0130047
	1440	52	32	0.338123
	1450	3	2	0.0195071
	1460	3	3	0.0195071
	1470	1	1	0.00650237
	1480	1	1	0.00650237
	1490	84	39	0.546199
	1500	2	2	0.0130047
	1510	3	2	0.0195071
	1520	6	1	0.0390142
	1530	2	2	0.0130047
	1540	2	1	0.0130047
	1550	1	1	0.00650237
	1560	1	1	0.00650237
	1570	2	1	0.0130047
	1580	6	2	0.0390142
	1590	1	1	0.00650237
	1600	2	1	0.0130047
	1610	1	1	0.00650237
	1620	3	2	0.0195071
	1630	1	1	0.00650237
	1640	4	2	0.0260095
	1650	4	1	0.0260095
	1660	6	3	0.0390142
	1670	6	3	0.0390142
	1680	4	1	0.0260095
	1690	7	2	0.0455166
	1700	2	1	0.0130047
	1710	3	1	0.0195071
	1720	5	3	0.0325119
	1730	3	1	0.0195071
	1740	23	19	0.149555
	1750	2	1	0.0130047
	1780	1	1	0.00650237
	1820	1	1	0.00650237
	1840	3	1	0.0195071
	1850	2	1	0.0130047
	1860	1	1	0.00650237
	1870	1	1	0.00650237
	1890	2	1	0.0130047
	1900	2	2	0.0130047
	1920	3	2	0.0195071
	1930	1	1	0.00650237
	1940	1	1	0.00650237
	1970	1	1	0.00650237
	2000	2	2	0.0130047
	2010	3	2	0.0195071
	2020	2	2	0.0130047
	2030	1	1	0.00650237
	2060	1	1	0.00650237
	2080	2	1	0.0130047
	2120	1	1	0.00650237
	2130	1	1	0.00650237
	2170	1	1	0.00650237
	2200	1	1	0.00650237
	2210	1	1	0.00650237
	2220	1	1	0.00650237
	2310	2	2	0.0130047
	2320	4	3	0.0260095
	2380	2	1	0.0130047
	2400	1	1	0.00650237
	2410	1	1	0.00650237
	2440	1	1	0.00650237
	3090	2	1	0.0130047
	3100	1	1	0.00650237
	3120	1	1	0.00650237
	3130	1	1	0.00650237
	3140	1	1	0.00650237
	3200	1	1	0.00650237
	3210	2	1	0.0130047
	3260	1	1	0.00650237
	3290	1	1	0.00650237
	3330	1	1	0.00650237
	3340	1	1	0.00650237
	3380	3	3	0.0195071
	3410	1	1	0.00650237
	3420	1	1	0.00650237
	3430	1	1	0.00650237
	3490	1	1	0.00650237
	3500	1	1	0.00650237
	3510	1	1	0.00650237
	3540	1	1	0.00650237
	3550	2	1	0.0130047
	3580	2	1	0.0130047
	3590	1	1	0.00650237
	3600	1	1	0.00650237
	3620	1	1	0.00650237
	3630	1	1	0.00650237
	3640	1	1	0.00650237
	3660	2	1	0.0130047
	3710	1	1	0.00650237
	3720	1	1	0.00650237
	3730	1	1	0.00650237
	3860	1	1	0.00650237
	3920	1	1	0.00650237
	3940	1	1	0.00650237
	3950	1	1	0.00650237
	4080	2	1	0.0130047
	4110	1	1	0.00650237
	4120	1	1	0.00650237
	4190	1	1	0.00650237

## Sheet: Level 4
Table 4: Representation of classes in Level 4
	Class	Samples	Representation (%)			Class	Samples	Representation (%)
C A T H	1	3	0.00976022		B I O L I P	1	1098	4.18413
	10	12700	41.3183			2	415	1.58143
	100	381	1.23955			3	447	1.70338
	1000	162	0.527052			4	471	1.79483
	10010	1	0.00325341			5	340	1.29563
	10050	2	0.00650682			6	382	1.45568
	10070	1	0.00325341			7	252	0.960293
	10090	10	0.0325341			8	994	3.78782
	1010	40	0.130136			9	1009	3.84498
	10110	1	0.00325341			10	453	1.72624
	10130	7	0.0227739			11	735	2.80085
	10140	11	0.0357875			12	581	2.21401
	10150	4	0.0130136			13	495	1.88629
	10160	1	0.00325341			14	490	1.86724
	10170	7	0.0227739			15	509	1.93964
	10180	1	0.00325341			16	973	3.7078
	10190	53	0.172431			17	967	3.68493
	1020	15	0.0488011			18	999	3.80687
	10210	5	0.016267			19	366	1.39471
	10220	1	0.00325341			20	330	1.25753
	10230	3	0.00976022			21	626	2.38549
	10240	7	0.0227739			22	509	1.93964
	10260	4	0.0130136			23	444	1.69194
	10280	1	0.00325341			24	485	1.84818
	102r8rA00	1	0.00325341			25	306	1.16607
	1030	15	0.0488011			26	171	0.651627
	10300	4	0.0130136			27	453	1.72624
	10310	3	0.00976022			28	243	0.925996
	10320	7	0.0227739			29	110	0.419175
	10330	11	0.0357875			30	344	1.31088
	10350	1	0.00325341			31	146	0.55636
	10360	1	0.00325341			32	88	0.33534
	10380	4	0.0130136			33	198	0.754516
	10390	1	0.00325341			34	187	0.712598
	103p4tA03	1	0.00325341			35	169	0.644006
	1040	14	0.0455477			36	221	0.842161
	10400	1	0.00325341			37	805	3.0676
	10420	5	0.016267			38	150	0.571603
	10440	5	0.016267			39	672	2.56078
	10470	6	0.0195204			40	216	0.823108
	10480	2	0.00650682			41	146	0.55636
	10490	50	0.16267			42	194	0.739273
	105	2	0.00650682			43	151	0.575413
	1050	11	0.0357875			44	53	0.201966
	10540	3	0.00976022			45	254	0.967914
	10550	1	0.00325341			46	374	1.4252
	10580	5	0.016267			47	113	0.430607
	10590	2	0.00650682			48	575	2.19114
	1060	31	0.100856			49	236	0.899322
	10600	1	0.00325341			50	64	0.243884
	10610	5	0.016267			51	33	0.125753
	10620	1	0.00325341			52	176	0.670681
	10630	1	0.00325341			53	31	0.118131
	10640	2	0.00650682			54	58	0.22102
	10660	2	0.00650682			55	92	0.350583
	10670	1	0.00325341			56	66	0.251505
	10680	1	0.00325341			57	76	0.289612
	10690	1	0.00325341			58	56	0.213398
	1070	14	0.0455477			59	108	0.411554
	10700	2	0.00650682			60	95	0.362015
	10710	3	0.00976022			61	34	0.129563
	10720	1	0.00325341			62	126	0.480146
	10730	1	0.00325341			63	57	0.217209
	10740	5	0.016267			64	76	0.289612
	10750	1	0.00325341			65	69	0.262937
	10760	2	0.00650682			66	21	0.0800244
	10770	2	0.00650682			67	13	0.0495389
	10780	1	0.00325341			68	38	0.144806
	10790	4	0.0130136			69	63	0.240073
	1080	25	0.0813352			70	85	0.323908
	10800	4	0.0130136			71	47	0.179102
	10810	4	0.0130136			72	83	0.316287
	10820	1	0.00325341			73	109	0.415365
	10830	1	0.00325341			74	124	0.472525
	10840	1	0.00325341			75	23	0.0876458
	10850	1	0.00325341			76	3	0.0114321
	10860	22	0.071575			77	26	0.0990778
	10870	1	0.00325341			78	94	0.358204
	10880	2	0.00650682			79	30	0.114321
	10890	4	0.0130136			80	16	0.060971
	1090	19	0.0618148			81	27	0.102888
	10900	7	0.0227739			82	30	0.114321
	10910	1	0.00325341			83	29	0.11051
	10920	1	0.00325341			84	50	0.190534
	10930	1	0.00325341			85	40	0.152427
	10940	1	0.00325341			86	41	0.156238
	10950	2	0.00650682			87	12	0.0457282
	10960	1	0.00325341			88	117	0.44585
	10970	1	0.00325341			89	29	0.11051
	10980	1	0.00325341			90	39	0.148617
	10990	2	0.00650682			91	119	0.453472
	11	32	0.104109			92	85	0.323908
	110	214	0.696229			93	25	0.0952671
	1100	59	0.191951			94	18	0.0685923
	11000	1	0.00325341			95	93	0.354394
	11010	1	0.00325341			96	20	0.0762137
	11020	1	0.00325341			97	75	0.285801
	11030	2	0.00650682			98	75	0.285801
	11040	1	0.00325341			99	41	0.156238
	11050	2	0.00650682			100	57	0.217209
	11060	1	0.00325341			101	34	0.129563
	11070	1	0.00325341			102	8	0.0304855
	11080	1	0.00325341			103	26	0.0990778
	11090	1	0.00325341			104	23	0.0876458
	1110	55	0.178937			105	7	0.0266748
	11100	1	0.00325341			107	15	0.0571603
	11110	2	0.00650682			108	6	0.0228641
	11120	3	0.00976022			109	7	0.0266748
	11130	1	0.00325341			110	4	0.0152427
	11140	1	0.00325341			111	4	0.0152427
	11150	1	0.00325341			112	231	0.880268
	11160	1	0.00325341			113	37	0.140995
	11170	2	0.00650682			114	22	0.0838351
	11180	1	0.00325341			115	3	0.0114321
	11190	1	0.00325341			117	24	0.0914564
	1120	22	0.071575			118	6	0.0228641
	11200	1	0.00325341			119	1	0.00381069
	11210	1	0.00325341			122	2	0.00762137
	11220	1	0.00325341			123	10	0.0381069
	11230	8	0.0260273			125	22	0.0838351
	11240	1	0.00325341			126	1	0.00381069
	11250	1	0.00325341			127	33	0.125753
	11260	2	0.00650682			128	12	0.0457282
	11270	2	0.00650682			129	28	0.106699
	11280	1	0.00325341			130	12	0.0457282
	11290	1	0.00325341			131	4	0.0152427
	1130	19	0.0618148			132	9	0.0342962
	11300	1	0.00325341			133	15	0.0571603
	11310	1	0.00325341			135	37	0.140995
	11320	1	0.00325341			136	6	0.0228641
	11330	1	0.00325341			137	17	0.0647816
	11340	3	0.00976022			138	7	0.0266748
	11350	4	0.0130136			139	13	0.0495389
	11370	1	0.00325341			141	4	0.0152427
	11380	3	0.00976022			143	10	0.0381069
	11390	1	0.00325341			144	10	0.0381069
	1140	15	0.0488011			145	26	0.0990778
	11400	1	0.00325341			146	96	0.365826
	11410	1	0.00325341			147	7	0.0266748
	11420	1	0.00325341			148	61	0.232452
	11440	2	0.00650682			149	3	0.0114321
	11450	3	0.00976022			150	4	0.0152427
	11460	2	0.00650682			151	26	0.0990778
	11480	1	0.00325341			152	3	0.0114321
	11490	1	0.00325341			153	68	0.259127
	1150	16	0.0520545			154	6	0.0228641
	11500	1	0.00325341			156	3	0.0114321
	11510	1	0.00325341			157	5	0.0190534
	11530	1	0.00325341			158	24	0.0914564
	11540	1	0.00325341			159	7	0.0266748
	11550	2	0.00650682			161	4	0.0152427
	11570	1	0.00325341			163	1	0.00381069
	11580	3	0.00976022			164	2	0.00762137
	11590	1	0.00325341			168	14	0.0533496
	1160	14	0.0455477			169	14	0.0533496
	11600	1	0.00325341			173	5	0.0190534
	11610	1	0.00325341			174	1	0.00381069
	11620	1	0.00325341			175	19	0.072403
	11630	1	0.00325341			177	1	0.00381069
	11650	1	0.00325341			178	7	0.0266748
	11660	1	0.00325341			179	4	0.0152427
	11670	1	0.00325341			180	12	0.0457282
	11680	1	0.00325341			182	5	0.0190534
	11690	1	0.00325341			184	10	0.0381069
	1170	25	0.0813352			186	23	0.0876458
	11700	1	0.00325341			188	5	0.0190534
	11710	3	0.00976022			192	4	0.0152427
	11720	1	0.00325341			193	10	0.0381069
	11730	1	0.00325341			195	11	0.0419175
	11740	1	0.00325341			199	1	0.00381069
	11750	1	0.00325341			202	2	0.00762137
	11760	1	0.00325341			203	3	0.0114321
	11770	1	0.00325341			204	41	0.156238
	11780	1	0.00325341			205	54	0.205777
	11790	1	0.00325341			207	3	0.0114321
	1180	135	0.43921			209	2	0.00762137
	11800	1	0.00325341			211	7	0.0266748
	11810	1	0.00325341			213	4	0.0152427
	11820	1	0.00325341			217	14	0.0533496
	11830	1	0.00325341			218	3	0.0114321
	11840	1	0.00325341			219	13	0.0495389
	11850	1	0.00325341			221	5	0.0190534
	11860	1	0.00325341			222	1	0.00381069
	11880	1	0.00325341			227	1	0.00381069
	11890	1	0.00325341			228	4	0.0152427
	1190	16	0.0520545			236	13	0.0495389
	11900	1	0.00325341			237	1	0.00381069
	11920	1	0.00325341			242	1	0.00381069
	11930	1	0.00325341			247	4	0.0152427
	11940	1	0.00325341			248	1	0.00381069
	11950	1	0.00325341			251	1	0.00381069
	11960	1	0.00325341			252	4	0.0152427
	11970	1	0.00325341			253	12	0.0457282
	11980	2	0.00650682			255	8	0.0304855
	11990	1	0.00325341			262	5	0.0190534
	12	33	0.107362			263	4	0.0152427
	120	253	0.823112			267	48	0.182913
	1200	10	0.0325341			268	6	0.0228641
	12000	1	0.00325341			271	4	0.0152427
	12020	1	0.00325341			272	6	0.0228641
	12030	1	0.00325341			274	2	0.00762137
	12050	1	0.00325341			275	6	0.0228641
	12060	1	0.00325341			276	2	0.00762137
	12080	1	0.00325341			289	6	0.0228641
	12090	2	0.00650682			290	3	0.0114321
	1210	14	0.0455477			-	787	2.99901
	12100	2	0.00650682
	12110	1	0.00325341
	12120	1	0.00325341
	12140	1	0.00325341
	12150	1	0.00325341
	12160	1	0.00325341
	12170	2	0.00650682
	12180	1	0.00325341
	12190	1	0.00325341
	1220	49	0.159417
	12210	1	0.00325341
	12220	1	0.00325341
	12230	1	0.00325341
	12240	2	0.00650682
	12250	2	0.00650682
	12260	2	0.00650682
	12270	1	0.00325341
	12280	1	0.00325341
	12290	1	0.00325341
	1230	29	0.0943488
	12300	1	0.00325341
	12310	1	0.00325341
	12320	1	0.00325341
	12330	1	0.00325341
	12350	1	0.00325341
	12360	1	0.00325341
	12370	4	0.0130136
	12380	1	0.00325341
	12390	1	0.00325341
	1240	51	0.165924
	12420	1	0.00325341
	12430	1	0.00325341
	12440	1	0.00325341
	12450	1	0.00325341
	12470	1	0.00325341
	12480	1	0.00325341
	1250	8	0.0260273
	12500	4	0.0130136
	12520	1	0.00325341
	12530	1	0.00325341
	12540	1	0.00325341
	12550	1	0.00325341
	12570	1	0.00325341
	12580	1	0.00325341
	12590	1	0.00325341
	1260	16	0.0520545
	12600	1	0.00325341
	12610	3	0.00976022
	12620	1	0.00325341
	12630	1	0.00325341
	12640	1	0.00325341
	12650	2	0.00650682
	12660	1	0.00325341
	12670	1	0.00325341
	12690	1	0.00325341
	1270	8	0.0260273
	12700	1	0.00325341
	12710	1	0.00325341
	12740	2	0.00650682
	12760	1	0.00325341
	12780	33	0.107362
	1280	17	0.0553079
	1290	20	0.0650682
	130	125	0.406676
	1300	8	0.0260273
	1310	6	0.0195204
	1320	15	0.0488011
	1330	6	0.0195204
	1340	6	0.0195204
	1350	13	0.0422943
	1360	32	0.104109
	1370	33	0.107362
	1380	11	0.0357875
	1390	15	0.0488011
	140	471	1.53236
	1400	28	0.0910954
	141	6	0.0195204
	1410	6	0.0195204
	1420	5	0.016267
	1430	10	0.0325341
	1440	17	0.0553079
	1450	17	0.0553079
	1460	25	0.0813352
	1470	13	0.0422943
	1480	9	0.0292807
	1490	14	0.0455477
	150	494	1.60718
	1500	5	0.016267
	1510	13	0.0422943
	1520	11	0.0357875
	1530	8	0.0260273
	1540	8	0.0260273
	1550	4	0.0130136
	1560	10	0.0325341
	1570	6	0.0195204
	1580	29	0.0943488
	1590	7	0.0227739
	160	77	0.250512
	1600	8	0.0260273
	1610	8	0.0260273
	1620	11	0.0357875
	1630	5	0.016267
	1640	5	0.016267
	1650	5	0.016267
	1660	8	0.0260273
	1670	9	0.0292807
	1680	6	0.0195204
	1690	8	0.0260273
	170	188	0.611641
	1700	19	0.0618148
	1710	10	0.0325341
	1720	5	0.016267
	1730	22	0.071575
	1740	8	0.0260273
	1750	4	0.0130136
	1760	18	0.0585613
	1770	6	0.0195204
	1780	8	0.0260273
	1790	5	0.016267
	180	107	0.348115
	1800	8	0.0260273
	1810	9	0.0292807
	1820	267	0.86866
	1830	5	0.016267
	1840	7	0.0227739
	1850	17	0.0553079
	1860	29	0.0943488
	1870	3	0.00976022
	1880	10	0.0325341
	1890	9	0.0292807
	190	84	0.273286
	1900	10	0.0325341
	1910	15	0.0488011
	1920	7	0.0227739
	1930	16	0.0520545
	1940	13	0.0422943
	1950	15	0.0488011
	1960	4	0.0130136
	1970	24	0.0780818
	1980	107	0.348115
	1990	3	0.00976022
	20	2032	6.61092
	200	194	0.631161
	2000	109	0.354621
	2010	6	0.0195204
	2020	48	0.156164
	20201wd5A02	1	0.00325341
	2030	15	0.0488011
	2040	5	0.016267
	2050	6	0.0195204
	2060	13	0.0422943
	2070	5	0.016267
	2080	6	0.0195204
	2090	5	0.016267
	210	70	0.227739
	2100	5	0.016267
	2110	4	0.0130136
	2120	4	0.0130136
	2130	5	0.016267
	2140	5	0.016267
	2150	4	0.0130136
	2160	4	0.0130136
	2170	5	0.016267
	2180	4	0.0130136
	2190	5	0.016267
	220	71	0.230992
	2200	4	0.0130136
	2210	5	0.016267
	2220	8	0.0260273
	2230	5	0.016267
	2240	4	0.0130136
	2250	4	0.0130136
	2260	3	0.00976022
	2270	3	0.00976022
	2280	3	0.00976022
	2290	3	0.00976022
	230	66	0.214725
	2300	419	1.36318
	2310	2	0.00650682
	2320	4	0.0130136
	2330	3	0.00976022
	2340	5	0.016267
	2350	2	0.00650682
	2360	3	0.00976022
	2370	7	0.0227739
	2380	4	0.0130136
	2390	3	0.00976022
	24	17	0.0553079
	240	103	0.335101
	2400	4	0.0130136
	2410	3	0.00976022
	2420	4	0.0130136
	2430	3	0.00976022
	2440	4	0.0130136
	2450	6	0.0195204
	2460	3	0.00976022
	2470	5	0.016267
	2480	4	0.0130136
	2490	4	0.0130136
	250	60	0.195204
	2500	4	0.0130136
	2510	4	0.0130136
	2520	3	0.00976022
	2530	4	0.0130136
	2540	3	0.00976022
	2550	3	0.00976022
	2560	3	0.00976022
	2570	7	0.0227739
	2580	8	0.0260273
	2590	3	0.00976022
	260	231	0.751537
	2600	5	0.016267
	261	9	0.0292807
	2610	3	0.00976022
	2620	8	0.0260273
	2630	6	0.0195204
	2640	1	0.00325341
	2650	3	0.00976022
	2660	6	0.0195204
	2670	3	0.00976022
	2680	1	0.00325341
	2690	4	0.0130136
	270	77	0.250512
	2700	5	0.016267
	2710	2	0.00650682
	2720	2	0.00650682
	2730	3	0.00976022
	2740	2	0.00650682
	2750	3	0.00976022
	2760	3	0.00976022
	2770	4	0.0130136
	2780	2	0.00650682
	280	59	0.191951
	2800	3	0.00976022
	2810	3	0.00976022
	2820	3	0.00976022
	2830	5	0.016267
	2840	4	0.0130136
	2850	3	0.00976022
	2860	4	0.0130136
	2870	2	0.00650682
	2880	2	0.00650682
	2890	3	0.00976022
	290	52	0.169177
	2900	2	0.00650682
	2910	3	0.00976022
	2920	3	0.00976022
	2930	1	0.00325341
	2940	2	0.00650682
	2950	2	0.00650682
	2960	2	0.00650682
	2970	2	0.00650682
	2980	2	0.00650682
	2990	2	0.00650682
	30	1118	3.63731
	300	599	1.94879
	3000	4	0.0130136
	3010	1	0.00325341
	3020	2	0.00650682
	3030	2	0.00650682
	3040	2	0.00650682
	3050	8	0.0260273
	3060	1	0.00325341
	3070	2	0.00650682
	3080	4	0.0130136
	3090	2	0.00650682
	310	49	0.159417
	3100	2	0.00650682
	3110	2	0.00650682
	3120	3	0.00976022
	3130	5	0.016267
	3140	1	0.00325341
	3150	2	0.00650682
	3160	2	0.00650682
	3170	3	0.00976022
	3180	2	0.00650682
	3190	4	0.0130136
	32	4	0.0130136
	320	38	0.12363
	3200	2	0.00650682
	3210	2	0.00650682
	3220	2	0.00650682
	3230	2	0.00650682
	3240	1	0.00325341
	3250	2	0.00650682
	3260	2	0.00650682
	3270	2	0.00650682
	3280	1	0.00325341
	3290	7	0.0227739
	330	226	0.73527
	3300	1	0.00325341
	3310	2	0.00650682
	3320	2	0.00650682
	3330	2	0.00650682
	3340	2	0.00650682
	3350	2	0.00650682
	3360	2	0.00650682
	3370	2	0.00650682
	3380	2	0.00650682
	3390	1	0.00325341
	340	61	0.198458
	3400	2	0.00650682
	3410	2	0.00650682
	3420	2	0.00650682
	3430	4	0.0130136
	3440	1	0.00325341
	3450	2	0.00650682
	3460	2	0.00650682
	3470	2	0.00650682
	3480	2	0.00650682
	3490	1	0.00325341
	350	43	0.139897
	3500	1	0.00325341
	3510	2	0.00650682
	3530	2	0.00650682
	3540	2	0.00650682
	3550	1	0.00325341
	3570	1	0.00325341
	3580	1	0.00325341
	3590	1	0.00325341
	360	116	0.377395
	3600	1	0.00325341
	3610	1	0.00325341
	3620	3	0.00976022
	3630	1	0.00325341
	3640	1	0.00325341
	3650	1	0.00325341
	3670	1	0.00325341
	3680	1	0.00325341
	3690	4	0.0130136
	370	62	0.201711
	3700	1	0.00325341
	3710	2	0.00650682
	3720	1	0.00325341
	3730	1	0.00325341
	3740	1	0.00325341
	3750	1	0.00325341
	3760	1	0.00325341
	3770	1	0.00325341
	3780	1	0.00325341
	3790	1	0.00325341
	380	50	0.16267
	3800	1	0.00325341
	3810	1	0.00325341
	3820	1	0.00325341
	3830	1	0.00325341
	3850	1	0.00325341
	3860	1	0.00325341
	3870	1	0.00325341
	3880	2	0.00650682
	3890	1	0.00325341
	390	66	0.214725
	3900	1	0.00325341
	3910	3	0.00976022
	3920	1	0.00325341
	3930	1	0.00325341
	3940	1	0.00325341
	3950	1	0.00325341
	3960	2	0.00650682
	3970	1	0.00325341
	3980	1	0.00325341
	40	823	2.67755
	400	32	0.104109
	4000	1	0.00325341
	4020	1	0.00325341
	4030	2	0.00650682
	4040	1	0.00325341
	4050	1	0.00325341
	4060	1	0.00325341
	4070	2	0.00650682
	41	2	0.00650682
	410	56	0.182191
	4100	3	0.00976022
	4110	1	0.00325341
	4120	1	0.00325341
	4130	1	0.00325341
	4140	1	0.00325341
	4150	3	0.00976022
	4160	1	0.00325341
	4170	1	0.00325341
	4180	1	0.00325341
	420	139	0.452224
	430	38	0.12363
	44	5	0.016267
	440	42	0.136643
	450	76	0.247259
	460	48	0.156164
	470	31	0.100856
	480	26	0.0845886
	490	35	0.113869
	50	564	1.83492
	500	26	0.0845886
	510	38	0.12363
	520	23	0.0748284
	530	28	0.0910954
	540	32	0.104109
	550	24	0.0780818
	560	37	0.120376
	570	25	0.0813352
	580	30	0.0976022
	590	25	0.0813352
	60	777	2.5279
	600	27	0.087842
	610	20	0.0650682
	620	189	0.614894
	630	22	0.071575
	640	27	0.087842
	650	44	0.14315
	660	32	0.104109
	670	23	0.0748284
	680	30	0.0976022
	690	25	0.0813352
	70	487	1.58441
	700	23	0.0748284
	710	24	0.0780818
	720	714	2.32293
	730	27	0.087842
	740	53	0.172431
	750	16	0.0520545
	760	17	0.0553079
	770	24	0.0780818
	7700	3	0.00976022
	780	19	0.0618148
	790	57	0.185444
	80	489	1.59092
	800	35	0.113869
	810	20	0.0650682
	820	18	0.0585613
	830	22	0.071575
	840	17	0.0553079
	850	38	0.12363
	860	15	0.0488011
	870	21	0.0683216
	880	77	0.250512
	890	41	0.13339
	90	344	1.11917
	900	12	0.0390409
	910	9	0.0292807
	9100	2	0.00650682
	920	59	0.191951
	9200	1	0.00325341
	930	19	0.0618148
	940	15	0.0488011
	950	12	0.0390409
	960	19	0.0618148
	970	72	0.234245
	980	26	0.0845886
	990	18	0.0585613
